# Supplementary material for: Genomic Evaluation of Coffea arabica and Its Wild Relative Coffea racemosa in Mozambique: Settling Resilience Keys for the Coffee Crop in the Context of Climate Change
Source: Plants (Basel). 2023 May 20;12(10):2044. doi: 10.3390/plants12102044 (PMC10220690; doi:10.3390/plants12102044)
Supplement: Supplementary file 1 [file plants-12-02044-s001.zip]

Archive with 1 entries (1 files):
- plants-2305959-supplementary.pdf
